# Supplementary material for: The Metabolic Network of Chilled Yak Meat During Storage Was Constructed Based on Metabolomics Technology
Source: Foods. 2025 Sep 11;14(18):3173. doi: 10.3390/foods14183173 (PMC12469945; doi:10.3390/foods14183173)
Supplement: Supplementary file 1 [file foods-14-03173-s001.zip]

Archive with 1 entries (1 files):
- foods-3747028-supplementary.rar
